# Supplementary material for: Effects of Phenolic‐Rich Extra Virgin Olive Oil and Prebiotics on Sarcopenia in Older Adults: FOOP‐Sarc Project
Source: J Cachexia Sarcopenia Muscle. 2026 Mar 5;17(2):e70247. doi: 10.1002/jcsm.70247 (PMC12963666; doi:10.1002/jcsm.70247)
Supplement: Supplementary file 3 — Table S1: Intertreatment changes in anthropometric and vascular parameters. Table S2: Trends in sarcopenia parameters. Table S3: Trends in muscle mass parameters assessed by ultrasound. Table S4: Changes in muscle mass parameters assessed by isokinetic dynamometer at 180° s−1 at the end‐of‐intervention. Table S5: Changes in muscle mass parameters assessed by isokinetic dynamometer at 240° s−1 at the end‐of‐intervention. Table S6: Intertreatment changes in selected biochemical parameters. Table S7: Changes in C‐reactive protein (mg/dL). Table S8: Changes in myostatin and follistatin at the end‐of‐intervention. Table S9: Energy, alcohol, fibre and selected nutrients and minerals at baseline, at the end‐of‐intervention and at 12‐week follow‐up in all population. Table S10: Energy, alcohol, fibre and selected nutrients and minerals at baseline, at the end‐of‐intervention and at 12‐week follow‐up in the female population. Table S11: Intertreatment changes in physical activity (METs/week). Table S12: Trends in physical activity (METs/week, log) throughout the study. Table S13: Trends in quality of life (SarQol) parameters. [file JCSM-17-e70247-s001.xlsx]

## Sheet: Table S1
Effects of Phenolic-Rich Extra Virgin Olive Oil and Prebiotics on Sarcopenia in Older Adults: FOOP-Sarc Project
Table S1. Inter-treatment changes in anthropometric and vascular parameters
Variable	Baseline2			Changes from baseline at the end of intervention3						Changes from baseline at 12-week follow-up3
				EVOO+PREB vs EVOO		EVOO+PREB vs ROO		EVOO vs ROO		EVOO+PREB vs EVOO		EVOO+PREB vs ROO		EVOO vs ROO
	EVOO+PREB (n=11)	EVOO (n=14)	ROO (n=13)	Mean (95%CI)	p	Mean (95%CI)	p	Mean (95%CI)	p	Mean (95%CI)	p	Mean (95%CI)	p	Mean (95%CI)	p
Weight, kg
All1	64.3±1.8	68.3±5.0	70.0±3.3	0.249	0.568	-0.044	0.918	-0.293	0.479	0.067	0.891	1.14	0.023	1.08	0.025
				(-0.63; 1.1)		(-0.91;0.83)		(-1.1;0.54)		(-0.92; 1.0)		(0.17;2.1)		(0.15;2.0)
Female (n=30)	64.4±1.9	62.5±3.0	64.3±3.0	0.112	0.812	0.024	0.96	-0.088	0.852	0.338	0.524	0.764	0.142	-0.426	0.433
				(-0.84;1.1)		(-0.94;0.99)		(-1.0;0.87)		(-0.74;1.4)		(-0.27;1.8)		(-0.68;1.5)
Body mass index, kg/m2
All1	26.7±0.91	27.1±1.6	28.2±0.89	-0.008	0.993	1.16	0.207	1.17	0.187	0.055	0.788	0.452	0.034	0.397	0.047
				(-1.9; 1.8)		(-0.68;3.0)		(-0.60;2.9)		(-0.36; 0.47)		(0.04;0.87)		(0.06;0.79)
Female (n=30)	27.0±0.94	25.6±1.2	27.3±1.0	-0.352	0.475	1.39	0.204	1.75	0.119	0.139	0.556	0.302	0.185	0.163	0.503
				(-2.6; 1.8)		(-0.81;3.6)		(-0.48;4.0)		(-0.34; 0.62)		(-0.15;0.76)		(-0.33;0.66)
Waist, cm
All	91.9±3.1	92.0±4.3	98.5±2.2	1.13	0.427	0.08	0.956	-1.05	0.446	1.43	0.335	0.665	0.662	2.1	0.146
				(-1.7; 4.0)		(-2.8;3.0)		(-3.8;1.7)		(-4.4; 1.5)		(-2.4;3.7)		(-0.77;5.0)
Female (n=30)	92.4±3.3	87.6 ± 3.0	95.6±2.5	1.54	0.34	0.966	0.55	-0.575	0.331	-2.55	0.158	1.21	0.476	3.75	0.055
				(-1.7; 4.8)		(-2.3;4.2)		(-4.0;2.8)		(-6.1; 1.0)		(-2.2;4.6)		(-0.08;7.6)
Waist/Height
All	0.59±0.02	0.58±0.02	0.63±0.01	0.007	0.421	0.001	0.936	-0.007	0.459	-0.009	0.345	0.004	0.651	0.013	0.152
				(-0.01; 0.03)		(-0.02; 0.02)		(-0.02; 0.01)		(-0.03; 0.01)		(-0.01; 0.02)		(-0.01; 0.03)
Female (n=30)	0.60 ± 0.02	0.56±0.02	0.62±0.02	0.01	0.34	0.006	0.561	-0.004	0.721	-0.016	0.17	0.008	0.471	0.024	0.062
				(-0.01; 0.03)		(-0.01; 0.03)		(-0.03; 0.02)		(-0.04; 0.01)		(-0.01; 0.03)		(-0.001; 0.05)
Systolic blood pressure, mmHg
All	121±4.5	135±3.5	133±4.8	4.51	0.182	1.63	0.624	-2.88	0.338	4.15	0.442	7.02	0.198	2.86	0.549
				(-2.2; 11)		(-5.1; 8.3)		(-8.9; 3.1)		(-6.7; 15)		(-3.9; 18)		(-6.8; 12)
Female (n=30)	121±4.9	135±3.9	132±7.0	5.01	0.177	3.1	0.404	-1.91	0.582	7.05	0.26	6.05	0.312	-1	0.866
				(-2.4; 12)		(-4.4; 11)		(-9.0; 5.1)		(-5.5; 20)		(-6.0; 18)		(-13; 11)
Diastolic blood pressure, mmHg
All	74±3.3	77±2.2	76±2.5	2.12	0.311	0.734	0.725	-1.38	0.484	4.95	0.034	0.8	0.727	-4.15	0.059
				(-2.1; 6.3)		(-3.5; 4.9)		(-5.4; 2.6)		(-0.39; 1.5)		(-3.8; 5.4)		(-8.4; 0.16)
Female (n=30)	74±3.6	79±2.2	74±3.4	1.93	0.389	2.28	0.323	0.354	0.875	6.62	0.013	-0.076	0.975	-6.7	0.014
				(-2.6; 6.4)		(-2.4; 6.9)		(-4.2; 2.9)		(-1.5; 12)		(-5.1; 4.9)		(-12; -1.5)
Pulse pressure, mmHg
All	46.6±4.3	57.3±2.9	57.1±3.9	-2.8	0.411	1.25	0.71	-1.55	0.607	6.16	0.306	8.47	0.165	2.32	0.66
				(-4.0; 9.6)		(-5.6; 8.1)		(-7.6; 4.5)		(-5.9; 18)		(-3.7; 21)		(-8.3; 13)
Female (n=30)	46.9±4.7	56.5±3.3	58.0±5.6	3.43	0.364	0.437	0.911	-2.99	0.402	9.08	0.188	6.41	0.34	-2.67	0.681
				(-4.2; 11)		(-7.5; 8.4)		(-10; 4.2)		(-4.7; 23)		(-7.1; 20)		(-10; 16)
EVOO + PREB; extra virgin olive oil rich in phenolic compounds and prebiotic group; EVOO: extra virgin olive oil rich in phenolic compounds and maltodextrin placebo group; ROO: refined olive oil and maltodextrin placebo group. 1Data from 37 subjects. 2Data presented as mean ± Standard Error (SE). 3Data expressed as mean (95% Confidence Interval, CI). ANCOVA Model adjusted by sex, age, baseline va…

## Sheet: Table S2
Effects of Phenolic-Rich Extra Virgin Olive Oil and Prebiotics on Sarcopenia in Older Adults: FOOP-Sarc Project
Table S2. Trends in sarcopenia parameters
Intervention
Variable	EVOO+ PREB (n=11)				EVOO (n=14)				ROO (n=13)
	Baseline	End-of-intervention	12-week follow-up	p trend	Baseline	End-of-intervention	12-week follow-up	p trend	Baseline	End-of-intervention	12-week follow-up	p trend
Mass fat, %
All	36.1±2.1	35.3±2.0	35.7±1.8	0.393	32.9±2.2	32.2±2.6	32.8±2.3	0.743	35.5±1.5	35.0±1.5	34.8±1.5	0.08
Females (n=30)	37.5±1.7	36.7±1.6	37.0±1.5	0.216	33.2±2.4	33.1±2.6	33.2±2.5	0.855	38.2±1.4	37.5±1.6	37.5±1.4	0.114
Skeletal muscle mass, kg
All	23.1±0.65	23.7±0.68*	23.6±0.68*	0.001	25.6±1.6	26.1±1.8*	25.9±1.7*	0.009	25.6±1.5	26.0±1.5*	25.7±1.5	0.006a
Females (n=30)	22.6±0.49	23.2±0.55	23.1±0.52*	0.003	23.3±0.52	23.5±0.54	23.5±0.49*	0.031	22.3±0.72	22.7±0.67	22.5±0.70	0.038a
Skeletal muscle mass index, kg/m2
All	9.60±0.15	9.83±0.20	9.77±0.19*	0.042	10.1±0.42	10.3±0.48*	10.3±0.44*	0.004	10.3±0.41	10.5±0.40*	10.1±0.50	0.011 a
Females (n=30)	9.52±0.14	9.76±0.21	9.67±0.18	0.074	9.54±0.12	9.66±0.11*	9.66±0.10*	0.016	9.49±0.21	9.76±0.23*	9.21±0.38	0.031 a
Appendicular skeletal muscle mass, Kg
All	16.3±0.41	16.6±0.43	16.6±0.47*	0.018	18.3±1.4	18.9±1.7	18.6±1.5*	0.014	18.4±1.2	18.7±1.2*‡	18.3±1.1	0.004a
Females (n=30)	16.0±0.31	16.3±0.34	16.2±0.34*	0.039	16.3±0.34	16.4±0.36	16.4±0.30*	0.017	15.7±0.48	16.0±0.48*‡	15.8±0.49	0.008a
Appendicular skeletal muscle mass index, Kg/m2
All	6.74±0.11	6.86±0.14	6.84±0.15	0.093	7.23±0.42	7.45±0.50*	7.36±0.43*	0.005	7.38±0.33	7.51±0.34*‡	7.35±0.31	0.005a
Females (n=30)	6.70±0.10	6.81±0.15	6.77±0.15	0.184	6.66±0.09	6.75±0.09*	6.76±0.08*	0.004	6.69±0.14	6.82±0.13*‡	6.71±0.15	0.013a
Appendicular skeletal muscle mass, %
All	25.5±0.74	25.8±0.68	25.5±0.68	0.628	27.0±0.89	27.2±1.2	27.1±0.94	0.459	26.2±0.80	26.3±0.80	26.2±0.75	0.082a
Females (n=30)	25.0±0.61	25.3±0.51	25.0±0.53	0.631	26.4±0.85	26.0±0.87	26.4±0.89	0.168a	24.7±0.67	24.8±0.68	24.8±0.69	0.193a
Angle phase, º
All	4.76±0.20	4.87±0.31	4.86±0.44	0.736	4.48±0.10	4.46±0.13	4.43±0.11	0.413	5.05±0.10	4.83±0.09*	5.38±0.41	0.154a
Females (n=30)	4.71±0.21	4.84±0.34	4.82±0.49	0.738	4.50±0.12	4.94±0.15	4.42±0.12	0.379	5.07±0.13	4.76±0.11*	5.47±0.60	0.195a
Hand grip strength (log), kg
All	1.27±0.02	1.28±0.02	1.26±0.02	0.277	1.25±0.04	1.30±0.03*‡	1.26±0.03	0.007a	1.29±0.03	1.33±0.03	1.32±0.04	0.112a
Females (n=30)	1.28±0.02	1.28±0.02	1.27±0.02	0.337	1.22±0.04	1.28±0.02*‡	1.23±0.03	0.007a	1.24±0.03	1.28±0.02	1.25±0.03	0.081a
Gait speed, m/s
All	1.03±0.04	1.05±0.04	1.07±0.03	0.398	0.95±0.06	1.02±0.06*	1.02±0.05	0.085	1.11±0.04	1.14±0.04	1.09±0.05	0.116a
Females (n=30)	1.03±0.05	1.05±0.05	1.07±0.03	0.476	0.93±0.07	0.97±0.05	1.01±0.06	0.056	1.11±0.05	1.13±0.05	1.06±0.06	0.116a
EVOO + PREB; extra virgin olive oil rich in phenolic compounds and prebiotic group; EVOO: extra virgin olive oil rich in phenolic compounds and maltodextrin placebo group; ROO: refined olive oil and maltodextrin placebo group. Data presented as mean ± Standard Error (SE). Trends from baseline to 12-week follow-up assessed by a General Linear Model. P for linear trend, a, quadratic trend. * P<0.05…

## Sheet: Table S3
Effects of Phenolic-Rich Extra Virgin Olive Oil and Prebiotics on Sarcopenia in Older Adults: FOOP-Sarc Project
Table S3. Trends in muscle mass parameters assessed by ultrasound
Intervention
Variable	EVOO+PREB (n=11)				EVOO (n=13)				ROO (n=13)
	Baseline	End-of-intervention	12-week follow-up	p trend	Baseline	End-of-intervention	12-week follow-up	p trend	Baseline	End-of-intervention	12-week follow-up	p trend
Subcutaneous adipose tissue thickness, cm
All	1.49±0.17	1.41±0.14	1.45±0.16	0.348	1.13±0.10	1.08±0.09	1.11±0.10	0.413	1.26±0.20	1.18±0.17	1.08±0.09	0.128
Females (n=30)	1.61±0.13	1.52±0.10	1.56±0.13	0.317	1.13±0.08	1.10±0.08	1.13±0.09	0.969	1.52±0.22	1.40±0.20	1.41±0.20	0.114
Quadriceps muscle thickness, cm
All	2.30±0.21	2.34±0.18	2.36±0.21	0.633	2.49±0.20	2.42±0.17	2.34±15	0.068	2.67±0.16	2.70±0.21	2.45±0.14	0.059
Females (n=30)	2.24±0.21	2.30±0.20	2.25±0.21	0.924	2.27±0.12	2.23±0.09	2.19±0.11	0.218	2.50±0.21	2.37±0.19	2.28±0.15	0.119
Rectus femoris muscle thickness (Y axis), cm
All	1.25±0.11	1.34±0.09	1.35±0.15	0.198	1.32±0.15	1.25±0.08	1.24±0.09	0.283	1.40±0.10	1.45±0.11	1.33±0.09	0.125
Females (n=30)	1.18±0.10	1.29±0.08	1.25±0.12	0.358	1.17±0.07	1.19±0.06	1.16±0.07	0.756	1.29±0.10	1.27±0.09	1.23±0.09	0.348
Rectus femoris cross-sectional area, cm2
All	3.89±0.45	4.47±0.33*	4.25±0.63	0.189a	4.29±0.52	3.98±0.21	3.92±0.26	0.459	4.69±0.42	4.83±0.48	4.31±0.39*‡	0.01
Females (n=30)	3.50±0.25	4.18±0.18*	3.71±0.36	0.038a	3.73±0.24	3.87±0.20	3.78±0.28	0.807	4.00± .29	3.94±0.26	3.61±0.21*	0.043
Pennation angle, º
All	9.15±0.76	10.1±0.56	9.39±0.69	0.791	10.3±1.2	9.46±0.65	9.85±0.49	0.705	9.45±0.42	10.0±0.79	8.62±0.46	0.48
Females (n=30)	9.16±0.83	10.1±0.61	9.31±0.75	0.881	10.9±1.3	9.54±0.78	9.52±0.30	0.293	9.58±1.1	9.78±0.83	8.85±0.56	0.584
EVOO + PREB; extra virgin olive oil rich in phenolic compounds and prebiotic group; EVOO: extra virgin olive oil rich in phenolic compounds and maltodextrin placebo group; ROO: refined olive oil and maltodextrin placebo group. Data presented as mean ± Standard Error (SE). Trends from baseline to 12-week follow-up assessed by a General Linear Model. P for linear trend a, quadratic trend. * P<0.05 …

## Sheet: Table S4
Effects of Phenolic-Rich Extra Virgin Olive Oil and Prebiotics on Sarcopenia in Older Adults: FOOP-Sarc Project
Table S4. Changes in muscle mass parameters assessed by: isokinetic dynamometer at 180º s−1 at the end-of-intervention
Treatment							Changes among treatments
Variable	EVOO+PREB		EVOO		ROO		EVOO+PREB vs EVOO		EVOO+PREB vs ROO		EVOO vs ROO
	(n=11)		(n=13)		(n=14)
	Post-int	Change	Post-int	Change	Post-int	Change	Mean	p	Mean	p	Mean	p
		(Median %)		(Median %)		(Median %)	(Median %) (95%CI)		(Median %) (95%CI)		(Median %) (95%CI)
Peak torque for extension at 180º s-1, Nm
All	42.2±9.8	1.6	44.7±14.7	4.16	54.3±9.7	3.99	-2.56	0.271	-2.4	0.318	0.162	0.944
		0		-0.087		-0.044	(-8.7%)		(-4.4%)		-0.043
		(-1.8;5.0)		(1.0;7.3)		(0.78;7.2)	(-7.2;2.1)		(-7.2;2.4)		(-4.5;4.8)
Females (n=30)	41.3±9.7	1.93	40.7±11.9	4.54	50.1±5.4	3.86	-2.61	0.329	-1.93	0.512	0.677	0.822
		-0.019		-0.131		-0.044	(-11.2%)		(-2.5%)		-0.087
		(-1.9;5.8)		(0.74;8.3)		(-0.52;8.2)	(-8.0;3.8)		(-7.9;4.1)		(-5.5;6.8)
Total work for extension at 180º s-1 (log), J
All	1.70±0.11	0.041	1.68±0.17	0.099	1.80±0.07	0.077	-0.058	0.035	-0.036	0.163	0.022	0.416
		-0.036		-0.055		-0.0096	(-1.9%)		-0.026		-0.045
		(0.004;0.08)		(0.06;0.14)		(0.04;0.11)	(-0.11;-0.04)		(-0.09;0.01)		(-0.03;0.08)
Females (n=30)	1.69±0.11	0.044	1.64±0.16	0.108	1.79±0.05	0.086	-0.063	0.022	-0.41	0.12	-0.022	0.459
		-0.025		-0.11		-0.018	(-8.5%)		-0.007		-0.092
		(0.01;0.08)		(0.07;0.14)		(0.04;0.13)	(-0.12;0.01)		(-0.09;0.01)		(-0.04;0.08)
Mean power for extension at 180º s-1 (log), W
All	1.70±0.15	0.05	1.65±0.26	0.095	1.84±0.08	0.109	-0.046	0.255	-0.059	0.128	-0.013	0.735
		-0.026		-0.072		-0.032	(-4.6%)		-0.0059		-0.04
		(-0.01;0.11)		(0.04;0.15)		(0.06;0.16)	(-0.13;0.03)		(-0.14;0.02)		(-0.09;0.07)
Females (n=30)	1.70±0.16	0.062	1.59±0.23	0.094	1.83±0.08	0.1	-0.032	0.469	-0.038	0.376	-0.006	0.899
		-0.035		-0.083		-0.032	(-4.8%)		-0.003		-0.051
		(0.003;0.12)		(0.03;0.16)		(0.03;0.17)	(-0.12;0.06)		(-0.12;0.05)		(-0.10;0.09)
Peak torque for flexion at 180º s-1, Nm
All	27.2±4.1	1.63	27.9±13.0	2.65	35.2±13.3	5.04	-1.02	0.57	-3.41	0.061	-2.39	0.169
		-0.08		-0.075		-0.082	-0.005		(-0.2%)		(-0.7%)
		(-1.0;4.2)		(0.23;5.1)		(2.6;7.4)	(-4.6;2.6)		(-7.0;0.17)		(-5.8;1.1)
Females (n=30)	27.0±4.2	2.42	24.0±7.5	2.24	29.4±6.4	4.07	0.182	0.903	-1.65	0.28	-1.83	0.236
		-0.095		-0.075		-0.071	-0.025		-0.029		-0.004
		(0.28;4.6)		(0.16;4.3)		(1.8;6.3)	(-2.9;3.2)		(-4.7;1.4)		(-4.9;1.3)
Total work for flexion at 180º s-1 (log), J
All	1.43±0.12	0.117	1.34±0.23	0.161	1.51±0.16	0.18	-0.044	0.4	-0.062	0.198	-0.018	0.706
		-0.079		-0.129		-0.039	(-5.0%)		-0.04		-0.09
		(0.04;0.19)		(0.09;0.23)		(0.11;0.24)	(-0.15;0.06)		(-0.16;0.03)		(-0.12;0.08)
Females (n=30)	1.45±0.10	0.165	1.28±0.19	0.161	1.45±0.12	0.164	0.004	0.915	0.001	0.985	-0.003	0.929
		-0.089		-0.15		-0.037	(-6.1 %)		-0.052		-0.113
		(0.12;0.21)		(0.11;0.21)		(0.11;0.21)	(-0.07;0.07)		(-0.06;0.07)		(-0.08;0.07)
Mean power for flexion at 180º s-1 (log), W
All	1.42±0.22	0.136	1.32±0.30	0.192	1.55±0.20	0.231	-0.056	0.495	-0.095	0.214	-0.039	0.615
		-0.153		-0.198		-0.064	(-4.5%)		-0.089		-0.124
		(0.02;0.25)		(0.08;0.30)		(0.13;0.33)	(-0.22;0.11)		(-0.25;0.06)		(-0.20;0.12)
Females (n=30)	1.48±0.12	0.224	1.32±0.30	0.194	1.55±0.20	0.2	0.03	0.494	0.024	0.553	-0.006	0.89
		-0.152		-0.176		-0.064	(-2.4%)		-0.088		-0.112
		(0.17;0.28)		(0.13;0.25)		(0.14;0.26)	(-0.06;0.12)		(-0.06;0.11)		(-0.11;0.09)
EVOO + PREB; extra virgin olive oil rich in phenolic compounds and prebiotic supplement group; EVOO: extra virgin olive oil rich in phenolic compounds and placebo group; ROO: refined olive oil and placebo group; Post-int: post-treatment values. Change, change from baseline. Data expressed as mean ± standard deviation or mean (95% Confidence Interval, CI). ANCOVA Model adjusted by sex, age, baseli…

## Sheet: Table S5
Effects of Phenolic-Rich Extra Virgin Olive Oil and Prebiotics on Sarcopenia in Older Adults: FOOP-Sarc Project
Table S5. Changes in muscle mass parameters assessed by: isokinetic dynamometer at 240º s−1at the end-of-intervention
	Treatment								Changes among treatments
Variable	EVOO+PREB			EVOO		ROO			EVOO+PREB vs EVOO		EVOO+PREB vs ROO		EVOO vs ROO
	(n=11)			(n=13)		(n=13)
	Post-int	Change		Post-int	Change	Post-int		Change	Mean	p	Mean	p	Mean	p
		(Median %)			(Median %)			(Median %)	(Median %) (95%CI)		(Median %) (95%CI)		(Median %) (95%CI)
Peak torque for extension at 240º s-1, Nm
All	41.1±9.2	-1.45		45.8±12.4	1.43	54.2±9.6		2.87	-2.88	0.251	-4.32	0.101	-1.44	0.553
		(-2.2%)			-0.0933			-0.033	(-11.6%)		(-5.5%)		-0.06
		(-5.1;2.2)			(-1.9;4.8)			(-0.56;6.3)	(-7.9;2.1)		(-9.5;0.90)		(-6.3;3.4)
Females (n= 30)	40.0±8.8	-0.666		42.9±11.0	3.41	49.4±4.7		3.24	-4.08	0.105	-3.91	0.148	0.17	0.948
		(-3.8%)			-0.108			-0.06	(-14.6%)		(-9.8%)		-0.048
		(-4.2;2.9)			(-0.01;6.8)			(-0.63;7.1)	(-9.1;0.91)		(-9.3;1.5)		(-5.2;5.5)
Total work for extension at 240º s-1, J
All	47.8±11.3	1.5		47.6±15.8	5.05	61.9±11.1		4.66	-3.56	0.19	-3.16	0.255	0.396	0.887
		-0.057			-0.187			-0.032	(-13.0%)		-0.025		-0.155
		(-2.4;5.4)			(1.3;8.8)			(0.86;8.4)	(-9.0;1.8)		(-8.7;2.4)		(-5.2;6.0)
Females (n= 30)	47.1±11.7	1.59		44.4±15.1	7.16	58.2±7.6		3.72	-5.57	0.022	-2.13	0.378	3.44	0.2
		-0.0231			-0.213			-0.0333	(-19.0%)		(-1.0%)		-0.18
		(-1.6;4.8)			(3.8;10)			(0.02;7.4)	(-10;-0.88)		(-7.0;7.8)		(-1.9;8.8)
Mean power for extension at 240º s-1, W
All	65.6±18.3	3.59		66.3±30.6	6.69	86.2±19.2		5.68(6.0%)	-3.11	0.54	-2.09	0.694	1.01	0.846
		-0.035			-0.175			(-1.7;13)	-0.14		(-3.5%)		-0.115
		(-3.9;11)			(-0.26;14)				(-13;7.1)		(-8.7;13)		(-9.6;12)
Females (n= 30)	64.9±10.7	5.76		56.3±24.3	8.17	80.1±9.5		6.74	-2.41	0.632	-0.984	0.854	1.43	0.808
		-0.035			-0.187			-0.062	(-15.2%)		(-2.7%)		-0.125
		(-1.3;13)			(0.84;15)			(-1.5;15)	(-13;7.9)		(-12;9.9)		(-11;13)
Peak torque for flexion at 240º s-1, Nm
All	27.5±4.9	0.238		30.1±13.3	0.704	36.6±15.3		2.38	-0.46	0.818	-2.14	0.288	-1.68	0.382
		-0.019			-0.041			-0.0093	(-2.2%)		-0.0097		-0.032
		(-2.7;3.2)			(-2.0;3.4)			(-2.7;3.2)	(-4.5;3.6)		(-6.1;1.9)		(-5.5;2.2)
Females (n= 30)	26.9±4.8	0.777		26.3±7.6	1.18	29.4±6.4		1.54	-0.4	0.82	-0.76	0.676	-0.359	0.839
		-0.039			-0.052			(-2.1%)	(-1.3%)		-0.06		-0.073
		(-1.8;3.3)			(-1.2;3.6)			(-1.1;4.2)	(-4.0;3.2)		(-4.5;2.9)		(-4.0;3.2)
Total work for flexion at 240º s-1, J
All	25.9±9.1	6.02		24.5±13.6	5.43	33.4±16.1		3.58	0.591	0.613	2.44	0.142	1.84	0.262
		-0.215			-0.438			-0.05	(-23.1%)		-0.165		-0.393
		(3.6;8.5)			(3.2;7.6)			(1.4;5.7)	(-2.8;4.0)		(-0.87;5.7)		(-1.3;5.0)
Females (n= 30)	27.7±7.3	5.44		20.3±8.7	5.23	27.0±8.2		2.79	0.211	0.899	2.64	0.11	2.43	0.175
		-0.215			-0.457			-0.035	(-24.2%)		-0.18		-0.422
		(3.1;7.7)			(2.9;7.5)			(0.33;5.2)	(-3.2;3.6)		(-0.64;5.9)		(-1.1;6.0)
Mean power for flexion at 240º s-1 (log), W
All	1.46±0.29	0.152		1.37±0.35	0.118	1.61±0.22		0.114	0.034	0.422	0.038	0.355	0.003	0.931
		-0.086			-0.12			-0.039	(-3.4%)		-0.047		-0.081
		(0.09;0.21)			(0.06;0.17)			(0.06;0.17)	(-0.05;0.12)		(-0.04;0.12)		(-0.08;0.08)
Females (n= 30)	1.54±0.15	0.142		1.28±0.29	0.136	1.53±0.17		0.089	0.006	0.897	0.053	0.191	0.047	0.303
		-0.085			-0.179			-0.005	(-9.3%)		-0.08		-0.174
		(0.08;0.20)			(0.08;0.20)			(0.03;0.15)	(-0.08;0.09)		(-0.03;0.13)		(-0.04;0.14)
EVOO + PREB; extra virgin olive oil rich in phenolic compounds and prebiotic treatment; EVOO: extra virgin olive oil rich in phenolic compounds and maltodextrin placebo treatment; ROO: refined olive oil and maltodextrin placebo treatment; Post-int: post-treatment values. Change, change from baseline. Data expressed as mean ± standard deviation or mean (95% Confidence Interval, CI). ANCOVA Model a…

## Sheet: Table S6
Effects of Phenolic-Rich Extra Virgin Olive Oil and Prebiotics on Sarcopenia in Older Adults: FOOP-Sarc Project
Table S6. Inter-treatment changes in selected biochemical parameters
Variable	Baseline2			Changes from baseline at the end-of-intervention3						Changes from baseline at 12-week follow-up3
				EVOO+PREB vs EVOO		EVOO+PREB vs ROO		EVOO vs ROO		EVOO+PREB vs EVOO		EVOO+PREB vs ROO		EVOO vs ROO
	EVOO+PREB (n=11)	EVOO (n=14)	ROO (n=13)	Mean (95%CI)	p	Mean (95%CI)	p	Mean (95%CI)	p	Mean (95%CI)	p	Mean (95%CI)	p	Mean (95%CI)	p
Uric acid, mg/dL
All	5.0±0.26	5.2±0.44	5.1±0.34	-0.076 (-0.63;0.47)	0.781	-0.103 (-0.68;0.46)	0.711	-0.027 (-0.55;0.50)	0.918	-0.196 (-0.58;0.19)	0.304	-0.215 (-0.61;0.18)	0.273	-0.019 (-0.38;0.35)	0.916
Female (n=31)	5.0±0.28	4.9±0.45	4.6±0.31	-0.043 (-0.67;0.58)	0.889	0.020 (-0.63;0.67)	0.95	0.063 (-0.56;0.69)	0.837	-0.109 (-0.55;0.33)	0.613	-0.107 (-0.54;0.32)	0.613	0.003 (-0.44;0.44)	0.991
Cystatin C, mg/L
All	0.98±0.05	1.10±0.06	1.03±0.05	0.018 (-0.05;0.08)	0.588	0.015 (-0.05;0.08)	0.654	-0.003 (-0.07;0.06)	0.921	0.037 (-0.02;0.1)	0.176	0.062 (0.01;0.1)	0.027	0.025 (-0.03;0.08)	0.34
Female (n=31)	0.99±0.05	1.05±0.06	0.99±0.06	0.026 (-0.04;0.1)	0.447	0.016 (-0.06;0.09)	0.648	-0.010 (-0.08;0.06)	0.774	0.044 (-0.02;0.1)	0.149	0.064 (0.004;0.1)	0.038	0.020 (-0.04;0.08)	0.512
Creatin kinase (log), UI/L
All	1.98±0.04	1.97±0.07	1.97±0.05	-0.162 (-0.30;-0.02)	0.023	-0.111 (-0.25;0.03)	0.116	0.051 (-0.08;0.18)	0.435	0.099 (-0.02;0.22)	0.1	0.100 (-0.02;0.22)	0.104	0.000 (-0.11;0.11)	0.993
Female (n=31)	1.98±0.05	1.95±0.06	1.91±0.06	-0.161 (-0.31;-0.01)	0.032	-0.121 (-0.27;0.03)	0.115	0.040 (-0.11;0.19)	0.587	0.105 (-0.03;0.24)	0.119	0.132 (-0.00;0.26)	0.052	0.027 (-0.11;0.17)	0.695
Creatinine, mg/dL
All	0.74±0.03	0.80±0.05	0.74±0.05	-0.037 (-0.08;0.01)	0.116	0.011 (-0.04;0.06)	0.656	0.048 (0.001;0.10)	0.048	-0.035 (-0.08;0.01)	0.129	0.004 (-0.04;0.05)	0.876	0.038 (-0.008;0.08)	0.103
Female (n=31)	0.74±0.03	0.75±0.04	0.68±0.04	-0.032 (-0.08;0.01)	0.163	0.012 (-0.04;0.06)	0.623	0.043 (-0.003;0.09)	0.067	-0.032 (-0.08;0.01)	0.166	0.008 (-0.04;0.06)	0.717	0.040 (-0.008;0.09)	0.098
Vitamin D, ng/mL
All1	39.4±6.3	35.7±4.5	32.8±3.8	-4.88 (-17;7.7)	0.434	4.15 (-8.3;17)	0.503	9.04 (-3.0;21)	0.135	0.185 (-6.1;6.4)	0.952	2.87 (-3.4;9.2)	0.36	2.69 (-3.3;8.6)	0.363
Female (n=30)	40.6±6.9	35.5±5.4	35.0±5.3	-5.06 (-20;10)	0.495	4.70 (-11;20)	0.531	9.76 (-5.3;25)	0.195	0.229 (-7.4;7.8)	0.951	2.65 (-4.7;10)	0.465	2.42 (-5.3;10)	0.527
Interleukine-6, pg/mL
All1	1.79±0.20	2.11±0.39	2.51±0.34	0.025 (-0.67;0.72)	0.943	0.621 (-1.3;0.08)	0.079	0.597 (-0.07;1.3)	0.08	0.308 (-0.71;1.3)	0.543	1.12 (0.08;2.1)	0.035	0.813 (-0.16;1.8)	0.099
Female (n=30)	1.76±0.22	1.72±0.34	2.62±0.49	0.299 (-0.31;0.91)	0.321	0.366 (-0.28;1.0)	0.253	0.066 (-0.60;0.73)	0.839	0.672 (-0.39;1.7)	0.206	0.868 (-0.19;1.9)	0.103	0.196 (-1.0;1.4)	0.745
EVOO + PREB; extra virgin olive oil rich in phenolic compounds and prebiotic group; EVOO: extra virgin olive oil rich in phenolic compounds and maltodextrin placebo group; ROO: refined olive oil and maltodextrin placebo group. 1Data from 37 subjects. 2Data presented as mean ± Standard Error (SE). 3Data expressed as mean (95% Confidence Interval, CI). ANCOVA Model adjusted by sex, age, baseline va…

## Sheet: Table S7
Effects of Phenolic-Rich Extra Virgin Olive Oil and Prebiotics on Sarcopenia in Older Adults: FOOP-Sarc Project
Table S7. Changes in C Reactive Protein (mg/dL)
				Intervention
	EVOO+PREB (n=11)			EVOO (n=14)			ROO (n=11)
	Baseline	End-of-intervention	12-week follow-up	Baseline	End-of-intervention	12-week follow-up	Baseline	End-of-intervention	12-week follow-up
All	0.14	0.16	0.22	0.21	0.14	0.25	0.18	0.15	0.18
	(0.10;0.30)	(0.08;0.38)	(0.10;0.44)	(0.06;0.77)	(0.06;0.41)	(0.07;0.75)	(0.09;0.32)	(0.11;0.21)	(0.11;0.46)
Females	0.13	0.15	0.24	0.12	0.11	0.16	0.19	0.15	0.14
	(0.10;0.27)	(0.08;0.45)	(0.10;0.50)	(0.06;0.43)	(0.05;0.25)	(0.05;0.35)	(0.10;0.32)	(0.11;0.21)	(0.11;0.44)
EVOO + PREB; extra virgin olive oil rich in phenolic compounds and prebiotic group; EVOO: extra virgin olive oil rich in phenolic compounds and maltodextrin placebo group; ROO: refined olive oil and maltodextrin placebo group. Data expressed as median (25th -75 th). Wilcoxon and Mann-Whitney tests for intra- and inter-treatment differences. Neither intra-nor inter-treatment differences were obser…

## Sheet: Table S8
Effects of Phenolic-Rich Extra Virgin Olive Oil and Prebiotics on Sarcopenia in Older Adults: FOOP-Sarc Project
Table S8. Changes in Myostatin and Follistatin at the end-of-intervention
	Intervention						Changes among interventions
Variable	EVOO+PREB		EVOO		ROO		EVOO+PREB vs EVOO		EVOO+PREB vs ROO		EVOO vs ROO
	(n=11)		(n=14)		(n=13)
	Post-int	Change	Post-int	Change	Post-int	Change	Mean (95%CI)	p	Mean	p	Mean	p
									(95%CI)		(95%CI)
Myostatin (log), ng/mL
All	0.56±0.34	0.047	0.50±0.30	-0.033	0.29±0.44	0.023	0.08	0.349	0.024	0.793	-0.056	0.513
		(-0.08;0.18)		(-0.15;0.08)		(-0.10;0.15)	(-0.09;0.25)		(-0.16;0.21)		(-0.23;0.12)
Females (n=31)	0.52±0.32	0.045	0.47±0.31	-0.045	0.35±0.44	0.063	0.09	0.346	-0.018	0.861	-0.108	0.287
		(-0.09;0.18)		(-0.17;0.08)		(-0.09;0.21)	(-0.10;0.28)		(-0.22;0.19)		(-0.31;0.10)
Follistatin (log), ng/mL
All	-1.36±0.44	-0.03	-1.26±0.30	0.044	-1.44±0.40	-0.106	-0.073	0.628	0.077	0.615	0.15	0.304
		(-0.25;0.19)		(-0.16;0.24)		(-0.31;0.10)	(-0.38;0.23)		(-0.23;0.38)		(-0.14;0.44)
Females (n=31)	-1.31±0.43	0.042	-1.22±0.29	0.045	-1.45±0.47	-0.179	-0.003	0.985	0.221	0.2	0.224	0.176
		(-0.20;0.28)		(-0.17;0.26)		(-0.43;0.07)	(-0.33;0.33)		(-0.12;0.57)		(-0.11;0.55)
Myostatin/Follistatin (log) ratio
All	1.97±0.60	0.113	1.88±0.41	0.054	1.73±0.68	0.073	0.059	0.773	0.041	0.85	-0.019	0.928
		(-0.19;0.42)		(-0.22;0.33)		(-0.22;0.36)	(-0.36;0.47)		(-0.39;0.47)		(-0.44;0.40)
Females (n=31)	1.87±0.56	0.078	1.82±0.42	0.076	1.80±0.78	0.18	0.001	0.995	-0.103	0.689	-0.104	0.672
		(-0.27;0.43)		(-0.24;0.39)		(-0.19;0.55)	(-0.47;0.47)		(-0.62;0.42)		(-0.60;0.39)
EVOO + PREB; extra virgin olive oil rich in phenolic compounds and prebiotic group; EVOO: extra virgin olive oil rich in phenolic compounds and maltodextrin placebo group; ROO: refined olive oil and maltodextrin placebo group. Post-int, post-treatment values. Change, change from baseline. Data expressed as mean ± standard deviation or mean (95% Confidence Interval, CI). ANCOVA Model adjusted by s…

## Sheet: Table S9
Effects of Phenolic-Rich Extra Virgin Olive Oil and Prebiotics on Sarcopenia in Older Adults: FOOP-Sarc Project
Table S9. Energy, alcohol, fiber, and selected nutrients and minerals at baseline, at the end-of-intervention, and at 12-week follow-up in all population
	EVOO+PREB	pa	EVOO	p	ROO	p	p for Differenceb
	(n=9)		(n=11)		(n=13)
Energy, kcal
Baseline	1926 ± 409		2183 ± 436		2616 ± 468
12-week	2061 ± 444	0.224	2151 ± 325	0.834	2412 ± 436	0.237	0.276
24-week	1977 ± 490	0.304	2088 ± 304	0.314	2319 ± 419	0.027	0.138
CHO, grams
Baseline	156 ± 43.2		186 ± 35.8		224 ± 74.5
12-week	170 ± 37.1	0.15	180 ± 50.5	0.736	214 ±59.3	0.596	0.9
24-week	175 ± 40.1	0.048	173 ± 42.2	0.295	197 ± 51.6	0.167	0.123
Protein, grams
Baseline	75.8 ± 15.0		84.6 ± 19.5		93.6 ± 17.5
12-week	77.8 ± 13.4	0.689	85.7 ± 11.9	0.828	91.2 ± 25.5	0.804	0.535
24-week	84.1 ± 19.8	0.077	86.1 ± 17.6	0.798	99.7 ± 20.5	0.269	0.473
Total fat, grams
Baseline	97.4 ± 20.3		107 ± 31.2		126 ± 21.8
12-week	98.6 ± 28.8	0.911	106 ± 18.2	0.912	119 ± 21.2	0.421	0.807
24-week	91.5 ± 30.0	0.644	94.8 ± 21.0	0.298	110 ± 25.9	0.02	0.707
SFA, grams
Baseline	25.4 ± 7.2		29.1 ± 8.1		34.4 ± 11.0
12-week	24.7 ± 8.7	0.872	28.1 ± 4.5	0.64	34.9 ± 13.7	0.854	0.926
24-week	23.2 ± 9.8	0.448	26.1 ± 8.0	0.41	32.3 ± 11.5	0.397	0.965
MUFA, grams
Baseline	51.2 ± 9.9		52.1 ± 16.2		64.2 ± 10.1
12-week	51.3 ± 16.4	0.989	53.1 ± 12.6	0.874	60.3 ± 12.9	0.411	0.766
24-week	46.4 ± 16.5	0.612	44.8 ± 12.5	0.34	53.0 ± 14.3	0.008	0.627
PUFA, grams
Baseline	10.7 ± 2.5		14.9 ± 9.0		15.1 ± 3.5
12-week	12.1 ± 3.4	0.254	14.1 ± 4.6	0.458	12.8 ± 4.4	0.241	0.454
24-week	13.0 ± 4.3	0.293	11.8 ± 3.9	0.335	12.4 ± 3.1	0.034	0.221
Fiber, g/day
Baseline	25.4 ± 7.0		24.9 ± 8.2		28.7 ± 13.3
12-week	25.0 ± 7.3	0.836	26.3 ± 8.5	0.584	28.7 ± 10.8	0.997	0.849
24-week	26.4 ± 9.3	0.744	24.0 ± 9.7	0.533	28.5 ± 9.8	0.946	0.919
Alcohol, g/daya
Baseline	2.9 (0.03-9.6)		4.0 (1.3-16.0)		6.8 (0.69-22.8)
12-week	4.6 (0.32-15.3)	0.959	1.7 (0.0-10.6)	0.11	4.3 (0.87-12.0)	0.023	0.278
24-week	4.8 (0.00-15.0)	0.735	0.2 (0.0-10.7)	0.11	1.6 (0.08-6.9)	0.05	0.263
Leucine, g
Baseline	5.84 ± 1.0		6.98 ± 1.8		7.29 ± 1.7
12-week	6.00 ± 1.0	0.662	6.71 ± 1.1	0.607	7.40 ± 2.1	0.888	0.872
24-week	6.58 ± 1.7	0.145	6.59 ± 1.3	0.509	7.84 ± 1.8	0.269	0.239
Iron, mg
Baseline	10.4 ± 3.1		10.7 ± 3.0		12.1 ± 3.0
12-week	10.0 ± 2.3	0.516	10.5 ± 1.8	0.707	12.5 ± 4.8	0.799	0.857
24-week	10.9 ± 2.4	0.245	10.8 ± 2.3	0.944	11.8 ± 2.9	0.759	0.516
Phosphorus, g
Baseline	1.13 ± 0.28		1.23 ± 0.24		1.43 ± 0.23
12-week	1.12 ± 0.23	0.95	1.34 ± 0.20	0.091	1.44 ± 0.43	0.904	0.717
24-week	1.25 ± 0.30	0.155	1.33 ± 0.26	0.309	1.44 ± 0.31	0.809	0.492
Magnesium, mg
Baseline	295 ± 76		297 ± 58		388 ± 102
12-week	289 ± 92	0.652	311 ± 77	0.362	372 ± 106	0.66	0.706
24-week	345 ± 91	0.158	323 ± 104	0.358	341 ± 82	0.045	0.029
Calcium, mg
Baseline	650 ± 204		688 ± 225		836 ± 170
12-week	627 ± 195	0.727	741 ± 184	0.463	834 ± 274	0.978	0.704
24-week	690 ± 220	0.631	750 ± 210	0.572	809 ± 244	0.722	0.737
Vitamin D, µg
Baseline	4.39 ± 2.0		7.82 ± 10.4		6.40 ± 3.0
12-week	4.80 ± 2.1	0.504	6.74 ± 2.9	0.77	4.93 ± 2.6	0.156	0.814
24-week	4.49 ± 2.5	0.667	4.88 ± 2.0	0.425	8.59 ± 9.8	0.474	0.452
EVOO + PREB; extra virgin olive oil rich in phenolic compounds and prebiotic group; EVOO: extra virgin olive oil rich in phenolic compounds and maltodextrin placebo group; ROO: refined olive oil and maltodextrin placebo group. Abbreviations: CHO: carbohydrates; SFA: saturated fatty acids; MUFA: monounsaturated fatty acids; PUFA: polyunsaturated fatty acids. Data, from the 3-day record, expressed …

## Sheet: Table S10
Effects of Phenolic-Rich Extra Virgin Olive Oil and Prebiotics on Sarcopenia in Older Adults: FOOP-Sarc Project
Table S10. Energy, alcohol, fiber, and selected nutrients and minerals at baseline, at the end-of-intervention, and at 12-week follow-up in the female population
	EVOO+PREB	p	EVOO	p	ROO	p	p for difference1
	(n=9)		(n=9)		(n=9)
Energy, kcal
Baseline	1862 ± 376		2095 ± 430		2424 ± 394
12-week	1971 ± 361	0.357	2130 ± 357	0.842	2361 ± 503	0.784	0.785
24-week	1891 ± 446	0.406	1941 ± 343	0.427	2133 ± 411	0.118	0.269
CHO, grams
Baseline	150 ± 41.5		178 ± 35.2		199 ± 54.8
12-week	165 ± 34.3	0.195	172 ± 51.1	0.756	201 ± 62.2	0.949	0.737
24-week	168 ± 34.8	0.048	166 ± 41.4	0.403	179 ± 42.9	0.427	0.248
Protein, grams
Baseline	74.6 ± 15.4		80.1 ± 18.0		87.2 ± 14.8
12-week	76.4 ± 13.4	0.751	85.5 ± 13.2	0.274	93.7 ± 30.4	0.595	0.631
24-week	83.2 ± 19.8	0.077	83.2 ± 18.3	0.666	94.2 ± 21.3	0.333	0.635
Total fat, grams
Baseline	96.0 ± 21.0		102 ± 33.0		123 ± 17.1
12-week	96.2 ± 29.4	0.984	107 ± 19.2	0.659	119 ± 25.4	0.718	0.447
24-week	88.2 ± 31.4	0.644	87.2 ± 18.5	0.357	102 ± 22.7	0.021	0.59
SFA, grams
Baseline	25.0 ± 7.5		27.1 ± 7.6		33.8 ± 10.7
12-week	24.5 ± 9.2	0.924	27.6 ± 4.7	0.818	34.3 ± 12.8	0.854	0.307
24-week	21.7 ± 9.3	0.448	24.0 ± 4.6	0.435	32.0 ± 12.8	0.599	0.954
MUFA, grams
Baseline	50.2 ± 9.9		50.0 ± 17.3		62.8 ± 7.9
12-week	49.4 ± 16.2	0.896	54.9 ± 12.2	0.477	60.7 ± 13.0	0.7	0.339
24-week	45.3 ± 17.3	0.612	43.2 ± 11.2	0.449	46.6 ± 9.5	0.004	0.393
PUFA, grams
Baseline	10.7 ± 2.6		15.6 ± 9.9		14.9 ± 4.0
12-week	11.6 ± 3.3	0.43	14.4 ± 5.0	0.716	12.7 ± 5.0	0.435	0.751
24-week	12.7 ± 4.4	0.293	11.7 ± 4.3	0.316	11.2 ± 2.4	0.041	0.2
Fiber, g/day
Baseline	25.5 ± 7.4		24.8 ± 9.0		24.9 ± 9.5
12-week	25.2 ± 7.7	0.855	24.8 ± 8.8	0.994	26.9 ± 10.8	0.501	0.705
24-week	26.8 ± 9.9	0.744	23.1 ± 10.3	0.253	23.7 ± 5.1	0.721	0.75
Alcohol, g/daya
Baseline	1.0 (0.02-6.2)		2.7 (1.1-17.3)		2.1 (0.68-14.8)
12-week	4.0 (0.21-12.3)	0.594	1.7 (0.0-8.2 )	0.063	3.3 (0.87-6.5)	0.139	0.187
24-week	3.9 (0.00-12.4)	0.735	0.2 (0.0-14.3)	0.314	1.4 (0.08-5.3)	0.051	0.317
Leucine, g
Baseline	5.79 ± 1.1		6.61 ± 1.7		6.76 ± 1.5
12-week	5.93 ± 1.1	0.736	6.67 ± 1.2	0.922	7.62 ± 2.5	0.438	0.387
24-week	6.48 ± 1.8	0.145	6.40 ± 1.4	0.763	7.26 ± 1.8	0.458	0.454
Iron, mg
Baseline	9.72 ± 2.3		9.90 ± 2.7		11.8 ± 2.6
12-week	9.57 ± 1.9	0.813	10.0 ± 1.6	0.885	13.0 ± 5.6	0.554	0.568
24-week	10.7 ± 2.5	0.245	10.6 ± 2.5	0.306	11.0 ± 2.9	0.545	0.34
Phosphorus, g
Baseline	1.10 ± 0.29		1.24 ± 0.27		1.32 ± 0.18
12-week	1.11 ± 0.24	0.963	1.35 ± 0.21	0.146	1.46 ± 0.51	0.392	0.315
24-week	1.23 ± 0.31	0.155	1.31 ± 0.29	0.518	1.35 ± 0.28	0.688	0.604
Magnesium, mg
Baseline	292 ± 80		292 ± 62		356 ± 98
12-week	282 ± 96	0.559	309 ± 82	0.376	372 ± 116	0.725	0.718
24-week	345 ± 97	0.158	320 ± 110	0.403	303 ± 68	0.061	0.049
Calcium, mg
Baseline	654 ± 215		684 ± 247		811 ± 182
12-week	632 ± 206	0.542	747 ± 204	0.474	858 ± 307	0.585	0.331
24-week	676± 230	0.631	731 ± 232	0.727	779 ± 208	0.742	0.842
Vitamin D, µg
Baseline	4.26 ± 2.1		8.84 ± 11.4		5.53 ± 2.3
12-week	4.74 ± 2.2	0.487	7.05 ± 3.1	0.694	4.76 ± 3.0	0.156	0.678
24-week	4.77 ± 2.5	0.667	5.03 ± 2.2	0.401	9.59 ± 11.9	0.35	0.313
EVOO + PREB; extra virgin olive oil rich in phenolic compounds and prebiotic group; EVOO: extra virgin olive oil rich in phenolic compounds and maltodextrin placebo group; ROO: refined olive oil and maltodextrin placebo group. Abbreviations. CHO: carbohydrates; SFA: saturated fatty acids; MUFA: monounsaturated fatty acids; PUFA: polyunsaturated fatty acids. Data, from the 3-day record, expressed …

[truncated: 3 more sheets: Table S11, Table S12, Table S13]
